# Supplementary material for: Differential Potential of Phytophthora capsici Resistance Mechanisms to the Fungicide Metalaxyl in Peppers
Source: Microorganisms. 2020 Feb 18;8(2):278. doi: 10.3390/microorganisms8020278 (PMC7074702; doi:10.3390/microorganisms8020278)
Supplement: Supplementary file 1 [file microorganisms-08-00278-s001.zip]

Archive with 3 entries (3 files):
- Table S1. The qPCR primers used in the experiment.xls
- Table S2. GO functions of DEGs of P. capsici .xls
- Table S3. KEGG pathway enrichment analysis of P. capsici.xls
