# Supplementary material for: Differential Potential of Phytophthora capsici Resistance Mechanisms to the Fungicide Metalaxyl in Peppers
Source: Microorganisms. 2020 Feb 18;8(2):278. doi: 10.3390/microorganisms8020278 (PMC7074702; doi:10.3390/microorganisms8020278)
Supplement: Supplementary file 1 [file microorganisms-08-00278-s001.zip › Table S1. The qPCR primers used in the experiment.xls]

## Sheet: Sheet1
Gene ID					qPCR primer sequences
XLOC_001584					PC584F :CTGGAGGACACCGTACCAGT	PC584R:ACGATTACCAAGGCTGGATG
XLOC_005234					PC234F :ACGAACTGCGAGAAGCAGAT	PC234R:AGCCTAAACGACGAAAGCAA
XLOC_018749					PC749F: CCTCGCCCTGAAAATATCAA	PC749R: TAGCTGGCATCACAGACAGG
fgenesh1_pg.C_scaffold_14000251					PC251F: CGTTACAGCCACCAGGAAAT	PC251R: CGGTAGAACCAGCTCGACTC
gw1.17.333.1					PC331F: AGTTCGATCGGAAGTTGGTG	PC331R: ACTTGGTCGTGAGAGCCTGT
XLOC_018738					PC738F: TAGCTGGCATCACAGACAGG	PC738R: CCTCGCCCTGAAAATATCAA
XLOC_020226					PC226F: TTGCAAAACAGAGCAATTCG	PC226R: TCGTCGCTGACAAATACCAC
XLOC_011516					PC516F: CTTTCGTTCACCTCCCGATA	PC516R: AATGTTGTGCCGGTAAGGAG
e_gw1.14.281.1					PC811F: GGCTGCCCAACTGCTACTAC	PC811R: GTGGTGGACGAATCCAGAGT
estExt_fgenesh1_kg.C_180404					PC404F: CTCCAGAGGCTTCCAGACAG	PC404R: ACGTTCACCCTGGACTTGAC
β-actin					β-actinQRTF: ACTGCACGTTCCAGACGATC	β-actinQRTR: CCACCACCTTGATCTTCATG
