# Supplementary material for: Differential Potential of Phytophthora capsici Resistance Mechanisms to the Fungicide Metalaxyl in Peppers
Source: Microorganisms. 2020 Feb 18;8(2):278. doi: 10.3390/microorganisms8020278 (PMC7074702; doi:10.3390/microorganisms8020278)
Supplement: Supplementary file 1 [file microorganisms-08-00278-s001.zip › Table S2. GO functions of DEGs of P. capsici .xls]

Ontology	Class	Gene Number(up)	Gene Number(down)	Gene ID(up)	Gene ID(down)
Biological Process	single-organism process	94	488	XLOC_005234;XLOC_012057;XLOC_018749;e_gw1.111.4.1;e_gw1.19.236.1;e_gw1.2.511.1;e_gw1.23.345.1;e_gw1.3.98.1;e_gw1.371.19.1;e_gw1.481.8.1;e_gw1.53.66.1;estExt_Genewise1.C_20160;estExt_Genewise1.C_3000013;estExt_Genewise1.C_50031;estExt_Genewise1Plus.C_140015;estExt_Genewise1Plus.C_190048;estExt_Genewise1Plus.C_20274;estExt_Genewise1Plus.C_220073;estExt_Genewise1Plus.C_220157;estExt_Genewise1Plus.C_…	XLOC_000387;XLOC_001501;XLOC_001881;XLOC_003492;XLOC_004331;XLOC_004338;XLOC_004955;XLOC_006011;XLOC_006396;XLOC_006524;XLOC_008741;XLOC_009665;XLOC_009747;XLOC_010238;XLOC_010664;XLOC_010727;XLOC_011239;XLOC_011516;XLOC_011848;XLOC_012854;XLOC_013794;XLOC_014207;XLOC_014526;XLOC_015370;XLOC_016905;XLOC_017837;XLOC_018028;XLOC_018738;XLOC_020226;XLOC_020489;e_gw1.0.665.1;e_gw1.1.39.1;e_gw1.11.423…
Biological Process	signaling	2	40	XLOC_018749;e_gw1.53.66.1	XLOC_001501;XLOC_006524;XLOC_008741;XLOC_016905;XLOC_018738;e_gw1.1.39.1;e_gw1.12.58.1;e_gw1.17.22.1;e_gw1.17.81.1;e_gw1.21.70.1;e_gw1.23.518.1;e_gw1.678.1.1;estExt_Genewise1.C_30165;estExt_Genewise1Plus.C_340043;estExt_Genewise1Plus.C_3930006;estExt_Genewise1Plus.C_60056;estExt_fgenesh1_kg.C_1086660001;estExt_fgenesh1_kg.C_110190;estExt_fgenesh1_kg.C_120658;estExt_fgenesh1_kg.C_120745;estExt_fge…
Biological Process	response to stimulus	11	58	XLOC_018749;e_gw1.16.386.1;e_gw1.431.11.1;e_gw1.53.66.1;estExt_Genewise1Plus.C_150343;estExt_Genewise1Plus.C_170343;estExt_fgenesh1_kg.C_130943;estExt_fgenesh1_pg.C_4310003;estExt_fgenesh1_pg.C_90057;estExt_fgenesh1_pm.C_250028;fgenesh1_kg.C_scaffold_15000928	XLOC_001501;XLOC_006524;XLOC_008741;XLOC_014526;XLOC_016905;XLOC_018738;e_gw1.1.39.1;e_gw1.12.58.1;e_gw1.17.22.1;e_gw1.17.81.1;e_gw1.21.70.1;e_gw1.23.518.1;e_gw1.4.249.1;e_gw1.678.1.1;estExt_Genewise1.C_190060;estExt_Genewise1.C_30165;estExt_Genewise1Plus.C_150161;estExt_Genewise1Plus.C_170091;estExt_Genewise1Plus.C_340043;estExt_Genewise1Plus.C_3930006;estExt_Genewise1Plus.C_50231;estExt_Genewis…
Biological Process	biological adhesion	0	4		XLOC_008339;e_gw1.23.87.1;estExt_Genewise1Plus.C_60126;gw1.15.65.1
Biological Process	biological regulation	10	105	XLOC_018749;e_gw1.12.311.1;e_gw1.53.66.1;estExt_Genewise1Plus.C_2540820003;estExt_fgenesh1_kg.C_130134;estExt_fgenesh1_kg.C_170233;estExt_fgenesh1_kg.C_30357;estExt_fgenesh1_kg.C_30361;estExt_fgenesh1_pm.C_180199;estExt_fgenesh1_pm.C_30008	XLOC_000302;XLOC_000662;XLOC_001501;XLOC_004331;XLOC_006524;XLOC_008741;XLOC_016092;XLOC_016905;XLOC_018738;e_gw1.0.609.1;e_gw1.1.39.1;e_gw1.12.58.1;e_gw1.15.434.1;e_gw1.17.22.1;e_gw1.17.81.1;e_gw1.21.70.1;e_gw1.23.518.1;e_gw1.678.1.1;estExt_Genewise1.C_30165;estExt_Genewise1.C_50116;estExt_Genewise1.C_50356;estExt_Genewise1Plus.C_110227;estExt_Genewise1Plus.C_150161;estExt_Genewise1Plus.C_20002;…
Biological Process	localization	30	152	XLOC_005234;e_gw1.10.22.1;e_gw1.371.19.1;estExt_Genewise1.C_50031;estExt_Genewise1Plus.C_140015;estExt_Genewise1Plus.C_20274;estExt_Genewise1Plus.C_220073;estExt_Genewise1Plus.C_2740002;estExt_Genewise1Plus.C_90312;estExt_Genewise1Plus.C_90313;estExt_fgenesh1_kg.C_170804;estExt_fgenesh1_kg.C_20821;estExt_fgenesh1_kg.C_210205;estExt_fgenesh1_kg.C_210503;estExt_fgenesh1_kg.C_230171;estExt_fgenesh1_…	XLOC_004338;XLOC_004955;XLOC_006396;XLOC_010727;XLOC_011516;XLOC_012854;XLOC_018028;XLOC_020226;XLOC_020489;e_gw1.11.426.1;e_gw1.11.77.1;e_gw1.1268.9.1;e_gw1.15.415.1;e_gw1.22.337.1;e_gw1.711.5.1;estExt_Genewise1.C_100322;estExt_Genewise1.C_110049;estExt_Genewise1.C_220065;estExt_Genewise1.C_40288;estExt_Genewise1.C_50356;estExt_Genewise1.C_660007;estExt_Genewise1.C_90114;estExt_Genewise1Plus.C_1…
Biological Process	locomotion	0	2		gw1.23.2.1;gw1.9.1.1
Biological Process	multi-organism process	7	2	e_gw1.16.386.1;e_gw1.431.11.1;estExt_Genewise1Plus.C_150343;estExt_Genewise1Plus.C_170343;estExt_fgenesh1_kg.C_130943;estExt_fgenesh1_pg.C_4310003;fgenesh1_kg.C_scaffold_15000928	estExt_fgenesh1_pg.C_10083;estExt_fgenesh1_pm.C_150043
Biological Process	multicellular organismal process	1	1	estExt_fgenesh1_kg.C_3710012	XLOC_020489
Biological Process	cellular process	98	573	XLOC_005234;XLOC_013905;XLOC_018749;e_gw1.1.253.1;e_gw1.10.22.1;e_gw1.111.4.1;e_gw1.12.311.1;e_gw1.14.242.1;e_gw1.16.235.1;e_gw1.23.289.1;e_gw1.3.98.1;e_gw1.371.19.1;e_gw1.53.66.1;estExt_Genewise1.C_20160;estExt_Genewise1.C_20394;estExt_Genewise1.C_3000013;estExt_Genewise1.C_50031;estExt_Genewise1Plus.C_120126;estExt_Genewise1Plus.C_1260007;estExt_Genewise1Plus.C_140015;estExt_Genewise1Plus.C_190…	XLOC_000182;XLOC_000387;XLOC_001417;XLOC_001501;XLOC_001881;XLOC_002439;XLOC_003492;XLOC_004331;XLOC_004338;XLOC_004512;XLOC_004955;XLOC_006011;XLOC_006524;XLOC_007081;XLOC_007449;XLOC_007975;XLOC_008341;XLOC_008741;XLOC_009665;XLOC_009747;XLOC_010083;XLOC_010238;XLOC_010664;XLOC_010727;XLOC_010850;XLOC_011239;XLOC_011516;XLOC_011848;XLOC_012432;XLOC_013853;XLOC_014044;XLOC_014207;XLOC_014526;XLO…
Biological Process	developmental process	1	0	estExt_fgenesh1_kg.C_3710012
Biological Process	metabolic process	132	613	XLOC_005234;XLOC_012057;XLOC_013905;e_gw1.1.253.1;e_gw1.10.22.1;e_gw1.111.4.1;e_gw1.12.251.1;e_gw1.12.311.1;e_gw1.14.242.1;e_gw1.16.235.1;e_gw1.19.236.1;e_gw1.191.42.1;e_gw1.2.511.1;e_gw1.20.80.1;e_gw1.23.289.1;e_gw1.23.345.1;e_gw1.3209.1.1;e_gw1.481.8.1;e_gw1.7.307.1;estExt_Genewise1.C_20160;estExt_Genewise1.C_20394;estExt_Genewise1.C_3000013;estExt_Genewise1Plus.C_120126;estExt_Genewise1Plus.C_…	XLOC_000182;XLOC_001417;XLOC_001881;XLOC_002439;XLOC_003492;XLOC_004331;XLOC_004512;XLOC_006011;XLOC_007081;XLOC_007449;XLOC_008341;XLOC_008342;XLOC_008344;XLOC_008741;XLOC_009665;XLOC_009747;XLOC_010083;XLOC_010238;XLOC_010850;XLOC_011239;XLOC_012432;XLOC_013794;XLOC_013853;XLOC_014044;XLOC_014526;XLOC_015061;XLOC_015181;XLOC_015370;XLOC_015690;XLOC_016905;XLOC_016932;XLOC_017837;XLOC_018790;XLO…
Biological Process	cellular component organization or biogenesis	11	29	e_gw1.16.235.1;e_gw1.23.289.1;estExt_Genewise1Plus.C_1260007;estExt_Genewise1Plus.C_230046;estExt_Genewise1Plus.C_30027;estExt_Genewise1Plus.C_50147;estExt_fgenesh1_kg.C_80598;estExt_fgenesh1_pg.C_20313;fgenesh1_pm.C_scaffold_1000065;fgenesh1_pm.C_scaffold_3000270;gw1.8036.1.1	XLOC_000387;XLOC_010850;e_gw1.0.665.1;e_gw1.70.35.1;estExt_Genewise1Plus.C_1650005;estExt_Genewise1Plus.C_30166;estExt_fgenesh1_kg.C_00004;estExt_fgenesh1_kg.C_00389;estExt_fgenesh1_kg.C_140509;estExt_fgenesh1_kg.C_150108;estExt_fgenesh1_kg.C_170036;estExt_fgenesh1_kg.C_33710001;estExt_fgenesh1_kg.C_40765;estExt_fgenesh1_kg.C_80082;estExt_fgenesh1_pg.C_160063;estExt_fgenesh1_pg.C_180240;estExt_fg…
Molecular Function	molecular transducer activity	1	12	XLOC_018749	XLOC_018738;e_gw1.12.58.1;e_gw1.17.22.1;estExt_Genewise1Plus.C_3930006;estExt_Genewise1Plus.C_70381;estExt_fgenesh1_kg.C_1086660001;estExt_fgenesh1_kg.C_140224;estExt_fgenesh1_kg.C_160085;estExt_fgenesh1_kg.C_190385;estExt_fgenesh1_kg.C_90714;estExt_fgenesh1_pg.C_140312;estExt_fgenesh1_pg.C_40009
Molecular Function	catalytic activity	129	789	XLOC_012057;XLOC_013339;XLOC_013905;e_gw1.1.253.1;e_gw1.10.22.1;e_gw1.111.4.1;e_gw1.12.251.1;e_gw1.12.311.1;e_gw1.14.242.1;e_gw1.19.236.1;e_gw1.19.247.1;e_gw1.191.42.1;e_gw1.2.511.1;e_gw1.20.80.1;e_gw1.23.345.1;e_gw1.3.98.1;e_gw1.3209.1.1;e_gw1.371.19.1;e_gw1.481.8.1;e_gw1.7.307.1;e_gw1.85.20.1;estExt_Genewise1.C_20160;estExt_Genewise1.C_20394;estExt_Genewise1.C_3000013;estExt_Genewise1.C_50031;e…	XLOC_000182;XLOC_000456;XLOC_000611;XLOC_000772;XLOC_001252;XLOC_001417;XLOC_002439;XLOC_003492;XLOC_004331;XLOC_004512;XLOC_005208;XLOC_005414;XLOC_006011;XLOC_007081;XLOC_007449;XLOC_007975;XLOC_008341;XLOC_008741;XLOC_009441;XLOC_009747;XLOC_009806;XLOC_010083;XLOC_010238;XLOC_010881;XLOC_010908;XLOC_011516;XLOC_012432;XLOC_012854;XLOC_013853;XLOC_014044;XLOC_014161;XLOC_014614;XLOC_014892;XLO…
Molecular Function	signal transducer activity	1	8	XLOC_018749	XLOC_018738;e_gw1.12.58.1;estExt_fgenesh1_kg.C_160085;estExt_fgenesh1_kg.C_190385;estExt_fgenesh1_kg.C_20784;estExt_fgenesh1_kg.C_90714;estExt_fgenesh1_pg.C_140312;estExt_fgenesh1_pg.C_40009
Molecular Function	transporter activity	22	96	XLOC_005234;e_gw1.371.19.1;estExt_Genewise1.C_50031;estExt_Genewise1Plus.C_140015;estExt_Genewise1Plus.C_20274;estExt_Genewise1Plus.C_220073;estExt_Genewise1Plus.C_2740002;estExt_Genewise1Plus.C_90312;estExt_Genewise1Plus.C_90313;estExt_fgenesh1_kg.C_170804;estExt_fgenesh1_kg.C_20821;estExt_fgenesh1_kg.C_210205;estExt_fgenesh1_kg.C_210503;estExt_fgenesh1_pg.C_19120006;estExt_fgenesh1_pg.C_9480001…	XLOC_011516;XLOC_014207;XLOC_018028;XLOC_020226;XLOC_020489;e_gw1.15.415.1;e_gw1.5.257.1;e_gw1.84.22.1;estExt_Genewise1.C_100322;estExt_Genewise1.C_220065;estExt_Genewise1.C_40288;estExt_Genewise1.C_50356;estExt_Genewise1.C_660007;estExt_Genewise1.C_90122;estExt_Genewise1Plus.C_110215;estExt_Genewise1Plus.C_1360010;estExt_Genewise1Plus.C_160063;estExt_Genewise1Plus.C_170267;estExt_Genewise1Plus.C…
Molecular Function	antioxidant activity	3	5	estExt_fgenesh1_kg.C_140407;estExt_fgenesh1_kg.C_280003;estExt_fgenesh1_pg.C_90057	e_gw1.3608.4.1;e_gw1.4.249.1;estExt_fgenesh1_kg.C_210043;estExt_fgenesh1_kg.C_80060;fgenesh1_pm.C_scaffold_3000079
Molecular Function	nucleic acid binding transcription factor activity	1	6	estExt_fgenesh1_kg.C_170233	estExt_fgenesh1_kg.C_10721;estExt_fgenesh1_kg.C_20077;estExt_fgenesh1_pg.C_230105;estExt_fgenesh1_pg.C_85250001;fgenesh1_kg.C_scaffold_17000037;gw1.20.14.1
Molecular Function	molecular function regulator	0	8		XLOC_016092;estExt_Genewise1Plus.C_50380;estExt_fgenesh1_kg.C_130462;fgenesh1_kg.C_scaffold_1000693;fgenesh1_kg.C_scaffold_11000087;fgenesh1_pg.C_scaffold_0000043;fgenesh1_pg.C_scaffold_0000147;fgenesh1_pg.C_scaffold_14000004
Molecular Function	binding	88	567	XLOC_013339;e_gw1.12.311.1;e_gw1.126.27.1;e_gw1.14.242.1;e_gw1.16.235.1;e_gw1.19.236.1;e_gw1.23.289.1;e_gw1.23.345.1;e_gw1.3.98.1;e_gw1.3457.4.1;e_gw1.371.19.1;e_gw1.53.66.1;estExt_Genewise1.C_20160;estExt_Genewise1.C_50031;estExt_Genewise1.C_5300001;estExt_Genewise1Plus.C_120126;estExt_Genewise1Plus.C_220073;estExt_Genewise1Plus.C_230216;estExt_Genewise1Plus.C_2740002;estExt_Genewise1Plus.C_3002…	XLOC_000182;XLOC_000387;XLOC_000530;XLOC_002061;XLOC_003492;XLOC_004282;XLOC_004331;XLOC_004512;XLOC_005414;XLOC_006011;XLOC_006111;XLOC_006524;XLOC_007081;XLOC_007449;XLOC_009664;XLOC_010083;XLOC_010850;XLOC_010881;XLOC_011516;XLOC_011848;XLOC_014161;XLOC_014405;XLOC_014526;XLOC_014892;XLOC_015061;XLOC_016092;XLOC_016932;XLOC_017837;XLOC_017886;XLOC_018790;XLOC_019070;XLOC_019444;e_gw1.0.609.1;e…
Molecular Function	structural molecule activity	3	0	XLOC_005234;estExt_fgenesh1_kg.C_110217;estExt_fgenesh1_kg.C_20175
Cellular Component	membrane part	41	200	XLOC_005234;e_gw1.371.19.1;e_gw1.55.2.1;e_gw1.7.340.1;estExt_Genewise1.C_50031;estExt_Genewise1Plus.C_140015;estExt_Genewise1Plus.C_150224;estExt_Genewise1Plus.C_20274;estExt_Genewise1Plus.C_220073;estExt_Genewise1Plus.C_220157;estExt_Genewise1Plus.C_2740002;estExt_Genewise1Plus.C_4230003;estExt_fgenesh1_kg.C_10584;estExt_fgenesh1_kg.C_110459;estExt_fgenesh1_kg.C_140397;estExt_fgenesh1_kg.C_20821…	XLOC_004338;XLOC_010727;XLOC_010881;XLOC_011516;XLOC_018028;XLOC_019444;XLOC_020489;e_gw1.1.39.1;e_gw1.12.58.1;e_gw1.1268.9.1;e_gw1.14.172.1;e_gw1.14.330.1;e_gw1.15.415.1;e_gw1.22.337.1;e_gw1.26.9.1;e_gw1.37.8.1;e_gw1.390.12.1;e_gw1.4.258.1;e_gw1.5.257.1;e_gw1.7.421.1;e_gw1.711.5.1;e_gw1.837.4.1;e_gw1.84.22.1;estExt_Genewise1.C_100322;estExt_Genewise1.C_110049;estExt_Genewise1.C_220065;estExt_Gen…
Cellular Component	membrane	42	214	XLOC_005234;XLOC_018749;e_gw1.371.19.1;e_gw1.55.2.1;e_gw1.7.340.1;estExt_Genewise1.C_50031;estExt_Genewise1Plus.C_140015;estExt_Genewise1Plus.C_150224;estExt_Genewise1Plus.C_20274;estExt_Genewise1Plus.C_220073;estExt_Genewise1Plus.C_220157;estExt_Genewise1Plus.C_2740002;estExt_Genewise1Plus.C_4230003;estExt_fgenesh1_kg.C_10584;estExt_fgenesh1_kg.C_110459;estExt_fgenesh1_kg.C_140397;estExt_fgenesh…	XLOC_004338;XLOC_005414;XLOC_010727;XLOC_010881;XLOC_011516;XLOC_018028;XLOC_018738;XLOC_019444;XLOC_020489;e_gw1.1.39.1;e_gw1.11.426.1;e_gw1.12.58.1;e_gw1.1268.9.1;e_gw1.14.172.1;e_gw1.14.330.1;e_gw1.15.415.1;e_gw1.22.337.1;e_gw1.26.9.1;e_gw1.37.8.1;e_gw1.390.12.1;e_gw1.4.258.1;e_gw1.5.257.1;e_gw1.7.244.1;e_gw1.7.421.1;e_gw1.711.5.1;e_gw1.837.4.1;e_gw1.84.22.1;estExt_Genewise1.C_100322;estExt_Ge…
Cellular Component	organelle part	8	44	e_gw1.23.289.1;e_gw1.3.98.1;estExt_Genewise1Plus.C_30027;estExt_fgenesh1_kg.C_110217;estExt_fgenesh1_kg.C_20175;fgenesh1_pg.C_scaffold_3000301;fgenesh1_pm.C_scaffold_1000065;fgenesh1_pm.C_scaffold_9000070	XLOC_005414;XLOC_010850;XLOC_011848;e_gw1.14.209.1;e_gw1.16.318.1;e_gw1.17.162.1;estExt_Genewise1Plus.C_140082;estExt_Genewise1Plus.C_180045;estExt_Genewise1Plus.C_200131;estExt_Genewise1Plus.C_3110003;estExt_Genewise1Plus.C_50076;estExt_Genewise1Plus.C_50078;estExt_Genewise1Plus.C_70311;estExt_fgenesh1_kg.C_150108;estExt_fgenesh1_kg.C_1580003;estExt_fgenesh1_kg.C_2090012;estExt_fgenesh1_kg.C_507…
Cellular Component	virion	4	0	estExt_Genewise1Plus.C_30027;estExt_fgenesh1_kg.C_30580001;estExt_fgenesh1_pg.C_80138;fgenesh1_pm.C_scaffold_1000065
Cellular Component	virion part	4	0	estExt_Genewise1Plus.C_30027;estExt_fgenesh1_kg.C_30580001;estExt_fgenesh1_pg.C_80138;fgenesh1_pm.C_scaffold_1000065
Cellular Component	macromolecular complex	25	82	XLOC_005234;e_gw1.16.235.1;e_gw1.23.289.1;e_gw1.3.98.1;estExt_Genewise1.C_210104;estExt_Genewise1Plus.C_30027;estExt_fgenesh1_kg.C_100266;estExt_fgenesh1_kg.C_110217;estExt_fgenesh1_kg.C_120551;estExt_fgenesh1_kg.C_170195;estExt_fgenesh1_kg.C_180249;estExt_fgenesh1_kg.C_20175;estExt_fgenesh1_kg.C_30051;estExt_fgenesh1_kg.C_30125;estExt_fgenesh1_kg.C_30580001;estExt_fgenesh1_kg.C_3710012;estExt_fg…	XLOC_000387;XLOC_001501;XLOC_010850;XLOC_011848;XLOC_013853;XLOC_014526;e_gw1.0.665.1;e_gw1.14.209.1;e_gw1.16.318.1;e_gw1.17.162.1;e_gw1.9.16.1;estExt_Genewise1.C_800002;estExt_Genewise1.C_90114;estExt_Genewise1Plus.C_110120;estExt_Genewise1Plus.C_120217;estExt_Genewise1Plus.C_140082;estExt_Genewise1Plus.C_170267;estExt_Genewise1Plus.C_180045;estExt_Genewise1Plus.C_200131;estExt_Genewise1Plus.C_2…
Cellular Component	organelle	19	109	e_gw1.16.235.1;e_gw1.23.289.1;e_gw1.3.98.1;estExt_Genewise1Plus.C_230046;estExt_Genewise1Plus.C_30027;estExt_fgenesh1_kg.C_100266;estExt_fgenesh1_kg.C_110217;estExt_fgenesh1_kg.C_170233;estExt_fgenesh1_kg.C_20175;estExt_fgenesh1_kg.C_80598;estExt_fgenesh1_kg.C_831840001;fgenesh1_pg.C_scaffold_2249000001;fgenesh1_pg.C_scaffold_3000301;fgenesh1_pm.C_scaffold_1000065;fgenesh1_pm.C_scaffold_291000001…	XLOC_000387;XLOC_004331;XLOC_005414;XLOC_010850;XLOC_011848;XLOC_013853;XLOC_016932;e_gw1.0.665.1;e_gw1.14.209.1;e_gw1.16.318.1;e_gw1.17.162.1;e_gw1.9.16.1;estExt_Genewise1.C_140124;estExt_Genewise1.C_2470007;estExt_Genewise1.C_30152;estExt_Genewise1.C_50116;estExt_Genewise1.C_800002;estExt_Genewise1Plus.C_10117;estExt_Genewise1Plus.C_120217;estExt_Genewise1Plus.C_140082;estExt_Genewise1Plus.C_18…
Cellular Component	membrane-enclosed lumen	2	1	e_gw1.23.289.1;estExt_Genewise1Plus.C_30027	gw1.143217.1.1
Cellular Component	cell	42	164	XLOC_005234;e_gw1.16.235.1;e_gw1.23.289.1;e_gw1.3.98.1;estExt_Genewise1.C_210104;estExt_Genewise1Plus.C_190048;estExt_Genewise1Plus.C_230046;estExt_Genewise1Plus.C_230216;estExt_Genewise1Plus.C_30027;estExt_Genewise1Plus.C_70162;estExt_Genewise1Plus.C_90314;estExt_fgenesh1_kg.C_100266;estExt_fgenesh1_kg.C_110217;estExt_fgenesh1_kg.C_120551;estExt_fgenesh1_kg.C_170195;estExt_fgenesh1_kg.C_170233;e…	XLOC_000387;XLOC_004331;XLOC_005414;XLOC_006524;XLOC_010850;XLOC_011848;XLOC_013853;XLOC_014526;XLOC_016092;XLOC_016932;e_gw1.0.657.1;e_gw1.0.665.1;e_gw1.14.209.1;e_gw1.16.318.1;e_gw1.17.162.1;e_gw1.19.86.1;e_gw1.2.363.1;e_gw1.9.16.1;estExt_Genewise1.C_140124;estExt_Genewise1.C_220223;estExt_Genewise1.C_2470007;estExt_Genewise1.C_280011;estExt_Genewise1.C_30152;estExt_Genewise1.C_50116;estExt_Gen…
Cellular Component	cell part	42	164	XLOC_005234;e_gw1.16.235.1;e_gw1.23.289.1;e_gw1.3.98.1;estExt_Genewise1.C_210104;estExt_Genewise1Plus.C_190048;estExt_Genewise1Plus.C_230046;estExt_Genewise1Plus.C_230216;estExt_Genewise1Plus.C_30027;estExt_Genewise1Plus.C_70162;estExt_Genewise1Plus.C_90314;estExt_fgenesh1_kg.C_100266;estExt_fgenesh1_kg.C_110217;estExt_fgenesh1_kg.C_120551;estExt_fgenesh1_kg.C_170195;estExt_fgenesh1_kg.C_170233;e…	XLOC_000387;XLOC_004331;XLOC_005414;XLOC_006524;XLOC_010850;XLOC_011848;XLOC_013853;XLOC_014526;XLOC_016092;XLOC_016932;e_gw1.0.657.1;e_gw1.0.665.1;e_gw1.14.209.1;e_gw1.16.318.1;e_gw1.17.162.1;e_gw1.19.86.1;e_gw1.2.363.1;e_gw1.9.16.1;estExt_Genewise1.C_140124;estExt_Genewise1.C_220223;estExt_Genewise1.C_2470007;estExt_Genewise1.C_280011;estExt_Genewise1.C_30152;estExt_Genewise1.C_50116;estExt_Gen…
