# Supplementary material for: Differential Potential of Phytophthora capsici Resistance Mechanisms to the Fungicide Metalaxyl in Peppers
Source: Microorganisms. 2020 Feb 18;8(2):278. doi: 10.3390/microorganisms8020278 (PMC7074702; doi:10.3390/microorganisms8020278)
Supplement: Supplementary file 1 [file microorganisms-08-00278-s001.zip › Table S3. KEGG pathway enrichment analysis of P. capsici.xls]

KEGG_A_class	KEGG_B_class	Pathway	SD1-vs-SD1-9 (564)	All (2687)	Pvalue	Qvalue	Pathway ID	Genes	K_IDs
Metabolism	Biosynthesis of other secondary metabolites	Caffeine metabolism	3	3	0.00920886	0.3611947	ko00232	estExt_Genewise1.C_2470007;estExt_fgenesh1_pg.C_42010001;gw1.21.33.1	K00365+K00106+K00106
Cellular Processes	Transport and catabolism	Peroxisome	28	88	0.01039512	0.3611947	ko04146	XLOC_012822;XLOC_017794;e_gw1.21.174.1;e_gw1.4.249.1;e_gw1.4101.1.1;estExt_Genewise1.C_190105;estExt_Genewise1Plus.C_170365;estExt_Genewise1Plus.C_340011;estExt_fgenesh1_kg.C_01667;estExt_fgenesh1_kg.C_150484;estExt_fgenesh1_kg.C_180025;estExt_fgenesh1_kg.C_280003;estExt_fgenesh1_kg.C_29410001;estExt_fgenesh1_kg.C_60846;estExt_fgenesh1_pg.C_170222;estExt_fgenesh1_pg.C_19360001;estExt_fgenesh1_pg.…	K13348+K00624+K01897+K03781+K00624+K01897+K13239+K13335+K00624+K12663+K00624+K13279+K00624+K01897+K00624+K13335+K01897+K00106+K11517+K13345+K01897+K00232+K13341+K13348+K13354+K00232+K00106+K00232
Cellular Processes	Transport and catabolism	Endocytosis	41	142	0.01386924	0.3611947	ko04144	XLOC_000302;XLOC_000868;XLOC_001533;XLOC_004136;XLOC_006524;XLOC_008341;XLOC_012854;e_gw1.1427.1.1;e_gw1.17.162.1;e_gw1.3.98.1;estExt_Genewise1.C_470016;estExt_Genewise1Plus.C_160156;estExt_Genewise1Plus.C_170193;estExt_Genewise1Plus.C_340043;estExt_Genewise1Plus.C_40029;estExt_Genewise1Plus.C_50076;estExt_Genewise1Plus.C_60056;estExt_Genewise1Plus.C_6480002;estExt_fgenesh1_kg.C_110190;estExt_fge…	K18442+K12472+K10396+K03283+K07937+K10591+K12195+K01115+K10396+K10396+K17917+K18467+K12182+K07904+K10591+K10396+K07901+K12182+K07937+K17917+K07897+K10591+K03283+K18468+K18442+K10365+K07941+K03283+K00889+K07889+K12486+K11826+K07897+K00889+K07941+K10396+K12486+K10396+K10396+K12182+K10396
Metabolism	Metabolism of other amino acids	beta-Alanine metabolism	17	48	0.01421763	0.3611947	ko00410	e_gw1.1890.3.1;estExt_fgenesh1_kg.C_110327;estExt_fgenesh1_kg.C_140065;estExt_fgenesh1_kg.C_170745;estExt_fgenesh1_kg.C_210489;estExt_fgenesh1_kg.C_2630034;estExt_fgenesh1_kg.C_40040007;estExt_fgenesh1_kg.C_50130;estExt_fgenesh1_kg.C_70481;estExt_fgenesh1_pg.C_150100;estExt_fgenesh1_pg.C_2440008;estExt_fgenesh1_pm.C_200173;fgenesh1_pg.C_scaffold_12000120;fgenesh1_pg.C_scaffold_4703000001;fgenesh1…	K13367+K00128+K00249+K07511+K00140+K00128+K00128+K00276+K00128+K13524+K00293+K00276+K00276+K00276+K00140+K13367+K00128
Metabolism	Amino acid metabolism	Tyrosine metabolism	17	49	0.01765831	0.3611947	ko00350	e_gw1.82077.2.1;e_gw1.904.8.1;estExt_Genewise1Plus.C_230198;estExt_Genewise1Plus.C_3710011;estExt_fgenesh1_kg.C_130180;estExt_fgenesh1_kg.C_1910047;estExt_fgenesh1_kg.C_260001;estExt_fgenesh1_kg.C_50130;estExt_fgenesh1_pg.C_60307;estExt_fgenesh1_pm.C_180038;estExt_fgenesh1_pm.C_180135;estExt_fgenesh1_pm.C_190081;estExt_fgenesh1_pm.C_200173;estExt_fgenesh1_pm.C_530029;fgenesh1_kg.C_scaffold_371000…	K13953+K00505+K00505+K00680+K13953+K00505+K00457+K00276+K01800+K00121+K00451+K13953+K00276+K00135+K00121+K00276+K00276
Metabolism	Carbohydrate metabolism	Inositol phosphate metabolism	19	57	0.01952404	0.3611947	ko00562	XLOC_003492;XLOC_006011;XLOC_014336;e_gw1.16.206.1;estExt_Genewise1.C_20394;estExt_Genewise1Plus.C_20186;estExt_fgenesh1_kg.C_13910015;estExt_fgenesh1_kg.C_210489;estExt_fgenesh1_kg.C_230018;estExt_fgenesh1_kg.C_650110;estExt_fgenesh1_kg.C_720220001;estExt_fgenesh1_kg.C_80029;estExt_fgenesh1_pg.C_00167;estExt_fgenesh1_pg.C_110098;estExt_fgenesh1_pm.C_00189;estExt_fgenesh1_pm.C_10104;fgenesh1_pg.C…	K00921+K00921+K01083+K00921+K10572+K00921+K01099+K00140+K01083+K00469+K10572+K00010+K00010+K00921+K00889+K00921+K00010+K00889+K00140
Metabolism	Lipid metabolism	Fatty acid degradation	24	79	0.02986445	0.4658829	ko00071	e_gw1.21.174.1;e_gw1.82077.2.1;estExt_Genewise1.C_190105;estExt_Genewise1Plus.C_170365;estExt_fgenesh1_kg.C_110327;estExt_fgenesh1_kg.C_130180;estExt_fgenesh1_kg.C_140065;estExt_fgenesh1_kg.C_170745;estExt_fgenesh1_kg.C_2630034;estExt_fgenesh1_kg.C_40040007;estExt_fgenesh1_kg.C_60846;estExt_fgenesh1_kg.C_70481;estExt_fgenesh1_kg.C_82500003;estExt_fgenesh1_kg.C_90695;estExt_fgenesh1_pg.C_29310001;…	K01897+K13953+K01897+K13239+K00128+K13953+K00249+K07511+K00128+K00128+K01897+K00128+K00626+K00626+K01897+K00626+K01897+K00232+K00121+K13953+K00121+K00232+K00128+K00232
Metabolism	Carbohydrate metabolism	Pyruvate metabolism	27	92	0.03405469	0.4658829	ko00620	e_gw1.11.147.1;estExt_Genewise1Plus.C_130098;estExt_Genewise1Plus.C_2020014;estExt_Genewise1Plus.C_30153;estExt_fgenesh1_kg.C_110327;estExt_fgenesh1_kg.C_1360020;estExt_fgenesh1_kg.C_160043;estExt_fgenesh1_kg.C_160332;estExt_fgenesh1_kg.C_190410;estExt_fgenesh1_kg.C_230055;estExt_fgenesh1_kg.C_2630034;estExt_fgenesh1_kg.C_30364;estExt_fgenesh1_kg.C_40040007;estExt_fgenesh1_kg.C_51003;estExt_fgene…	K01638+K01638+K00029+K01895+K00128+K03778+K00102+K00029+K01069+K01610+K00128+K01895+K00128+K00873+K01610+K00128+K01655+K00626+K00873+K00626+K01958+K01610+K00626+K00026+K11262+K01007+K00128
Metabolism	Amino acid metabolism	Valine, leucine and isoleucine degradation	24	82	0.04544693	0.4658829	ko00280	XLOC_015370;e_gw1.15.404.1;estExt_fgenesh1_kg.C_00878;estExt_fgenesh1_kg.C_00974;estExt_fgenesh1_kg.C_01290;estExt_fgenesh1_kg.C_110327;estExt_fgenesh1_kg.C_140065;estExt_fgenesh1_kg.C_170745;estExt_fgenesh1_kg.C_20370;estExt_fgenesh1_kg.C_210489;estExt_fgenesh1_kg.C_2630034;estExt_fgenesh1_kg.C_40040007;estExt_fgenesh1_kg.C_40276;estExt_fgenesh1_kg.C_481600008;estExt_fgenesh1_kg.C_70481;estExt_f…	K00020+K00167+K05607+K00020+K00253+K00128+K00249+K07511+K01969+K00140+K00128+K00128+K01968+K00020+K00128+K00626+K00626+K00020+K13524+K00626+K09699+K00140+K05607+K00128
Cellular Processes	Transport and catabolism	Regulation of mitophagy - yeast	18	58	0.04572422	0.4658829	ko04139	XLOC_009806;e_gw1.12.311.1;e_gw1.14.242.1;e_gw1.3457.4.1;estExt_Genewise1Plus.C_30176;estExt_Genewise1Plus.C_40019;estExt_Genewise1Plus.C_70381;estExt_fgenesh1_kg.C_1830028;estExt_fgenesh1_kg.C_20784;estExt_fgenesh1_kg.C_68290001;estExt_fgenesh1_kg.C_90891;estExt_fgenesh1_pm.C_00189;estExt_fgenesh1_pm.C_20211;fgenesh1_pg.C_scaffold_205000004;fgenesh1_pm.C_scaffold_13000095;fgenesh1_pm.C_scaffold_…	K07203+K11227+K08294+K17969+K07203+K11229+K04464+K17800+K04464+K17065+K07203+K00889+K04464+K07203+K11229+K00889+K11229+K17969
Genetic Information Processing	Translation	Ribosome biogenesis in eukaryotes	21	70	0.04616858	0.4658829	ko03008	XLOC_000772;estExt_Genewise1.C_210104;estExt_Genewise1.C_9040007;estExt_Genewise1Plus.C_170294;estExt_Genewise1Plus.C_230046;estExt_Genewise1Plus.C_30027;estExt_Genewise1Plus.C_50147;estExt_Genewise1Plus.C_507980002;estExt_fgenesh1_kg.C_100012;estExt_fgenesh1_kg.C_100453;estExt_fgenesh1_kg.C_20970;estExt_fgenesh1_kg.C_80082;estExt_fgenesh1_kg.C_80598;estExt_fgenesh1_pg.C_50129;estExt_fgenesh1_pg.…	K14556+K14554+K14564+K14537+K06943+K11128+K14569+K14566+K11883+K14565+K07178+K14570+K14572+K14549+K11131+K03264+K14290+K14570+K12845+K07178+K07178
Metabolism	Carbohydrate metabolism	Propanoate metabolism	15	47	0.05182293	0.4793621	ko00640	e_gw1.15.404.1;estExt_Genewise1Plus.C_30153;estExt_fgenesh1_kg.C_140065;estExt_fgenesh1_kg.C_170745;estExt_fgenesh1_kg.C_210489;estExt_fgenesh1_kg.C_30364;estExt_fgenesh1_kg.C_30759;estExt_fgenesh1_kg.C_82500003;estExt_fgenesh1_kg.C_90695;estExt_fgenesh1_pg.C_150100;estExt_fgenesh1_pg.C_40214;estExt_fgenesh1_pm.C_150116;fgenesh1_kg.C_scaffold_0000726;fgenesh1_pm.C_scaffold_8000066;gw1.3712.1.1	K00167+K01895+K00249+K07511+K00140+K01895+K01908+K00626+K00626+K13524+K00626+K09699+K11262+K00140+K01908
Cellular Processes	Transport and catabolism	Phagosome	32	118	0.06281413	0.5363360	ko04145	XLOC_002766;XLOC_003492;XLOC_003996;XLOC_006011;e_gw1.16.206.1;estExt_Genewise1Plus.C_170193;estExt_Genewise1Plus.C_180045;estExt_Genewise1Plus.C_200131;estExt_Genewise1Plus.C_20186;estExt_Genewise1Plus.C_440001;estExt_Genewise1Plus.C_6480002;estExt_fgenesh1_kg.C_100016;estExt_fgenesh1_kg.C_100244;estExt_fgenesh1_kg.C_1580003;estExt_fgenesh1_kg.C_2090012;estExt_fgenesh1_kg.C_25370001;estExt_fgene…	K10415+K00921+K10413+K00921+K00921+K12182+K10413+K10413+K00921+K05692+K12182+K02145+K02147+K10413+K10413+K07897+K08008+K00921+K02152+K05692+K00921+K07889+K07897+K10413+K10413+K10413+K10413+K10413+K12182+K10413+K10413+K10413
Environmental Information Processing	Membrane transport	ABC transporters	16	53	0.07214923	0.5720403	ko02010	e_gw1.15.415.1;e_gw1.371.19.1;estExt_Genewise1.C_40288;estExt_Genewise1.C_50031;estExt_Genewise1Plus.C_220165;estExt_fgenesh1_kg.C_200165;estExt_fgenesh1_pg.C_19120006;estExt_fgenesh1_pm.C_150280;fgenesh1_kg.C_scaffold_20000171;fgenesh1_pg.C_scaffold_10839000001;gw1.15.23.1;gw1.15.60.1;gw1.16.284.1;gw1.16.369.1;gw1.18.20.1;gw1.4.54.1	K05658+K05658+K05658+K05663+K08712+K08712+K08711+K05658+K08712+K05658+K05658+K05658+K05658+K05658+K08712+K05658
Metabolism	Lipid metabolism	Sphingolipid metabolism	12	39	0.09809356	0.7258923	ko00600	e_gw1.84.20.1;estExt_Genewise1Plus.C_00135;estExt_fgenesh1_kg.C_100585;estExt_fgenesh1_kg.C_150151;estExt_fgenesh1_kg.C_70176;estExt_fgenesh1_pg.C_170106;estExt_fgenesh1_pg.C_20130;estExt_fgenesh1_pg.C_60140;estExt_fgenesh1_pm.C_170247;estExt_fgenesh1_pm.C_17630001;estExt_fgenesh1_pm.C_40044;gw1.346.2.1	K01201+K12349+K04709+K04709+K00654+K04708+K01201+K04718+K12349+K01201+K04709+K12349
Metabolism	Global and Overview	Fatty acid metabolism	22	81	0.1084195	0.7344420	ko01212	XLOC_009747;e_gw1.21.174.1;estExt_Genewise1.C_190105;estExt_Genewise1.C_8480001;estExt_Genewise1Plus.C_220091;estExt_fgenesh1_kg.C_140065;estExt_fgenesh1_kg.C_170625;estExt_fgenesh1_kg.C_170745;estExt_fgenesh1_kg.C_180593;estExt_fgenesh1_kg.C_30011;estExt_fgenesh1_kg.C_60846;estExt_fgenesh1_kg.C_82500003;estExt_fgenesh1_kg.C_90695;estExt_fgenesh1_pg.C_29310001;estExt_fgenesh1_pg.C_40214;estExt_fg…	K09458+K01897+K01897+K10246+K00667+K00249+K00507+K07511+K10246+K00507+K01897+K00626+K00626+K01897+K00626+K01074+K01897+K00232+K11262+K00668+K00232+K00232
Environmental Information Processing	Signal transduction	MAPK signaling pathway - yeast	11	36	0.1150804	0.7344420	ko04011	XLOC_019993;e_gw1.12.311.1;e_gw1.14.242.1;estExt_Genewise1Plus.C_40019;estExt_Genewise1Plus.C_70381;estExt_fgenesh1_kg.C_20784;estExt_fgenesh1_pm.C_20211;fgenesh1_pm.C_scaffold_13000095;fgenesh1_pm.C_scaffold_22000115;gw1.165.11.1;gw1.5.401.1	K11238+K11227+K08294+K11229+K04464+K04464+K04464+K11229+K11229+K11228+K04536
Genetic Information Processing	Folding, sorting and degradation	Ubiquitin mediated proteolysis	26	99	0.1190987	0.7344420	ko04120	XLOC_006621;XLOC_008341;XLOC_012432;XLOC_013119;XLOC_017073;estExt_Genewise1.C_150115;estExt_Genewise1Plus.C_200141;estExt_Genewise1Plus.C_210110;estExt_Genewise1Plus.C_40029;estExt_fgenesh1_kg.C_00863;estExt_fgenesh1_kg.C_120721;estExt_fgenesh1_kg.C_170855;estExt_fgenesh1_kg.C_180425;estExt_fgenesh1_kg.C_50145;estExt_fgenesh1_kg.C_70193;estExt_fgenesh1_kg.C_80101;estExt_fgenesh1_pg.C_230309;estE…	K03362+K10591+K10589+K03360+K03361+K10259+K03350+K10570+K10591+K10592+K10592+K10592+K10610+K03347+K10591+K03869+K04554+K10592+K03868+K10592+K10592+K04649+K10592+K03360+K10597+K10610
Metabolism	Amino acid metabolism	Valine, leucine and isoleucine biosynthesis	6	17	0.1263308	0.7380378	ko00290	estExt_Genewise1.C_3000013;estExt_Genewise1Plus.C_230216;estExt_fgenesh1_kg.C_110365;estExt_fgenesh1_kg.C_160062;estExt_fgenesh1_kg.C_80138;estExt_fgenesh1_pm.C_100245	K01754+K00052+K00053+K01687+K01652+K01687
Metabolism	Glycan biosynthesis and metabolism	Glycosylphosphatidylinositol(GPI)-anchor biosynthesis	6	18	0.1576259	0.8733374	ko00563	XLOC_002309;XLOC_002540;XLOC_016013;e_gw1.2.296.1;gw1.1779.2.1;gw1.5.494.1	K03861+K05287+K05310+K05290+K05293+K05310
Genetic Information Processing	Replication and repair	Non-homologous end-joining	3	7	0.165226	0.8733374	ko03450	estExt_fgenesh1_kg.C_00004;gw1.147.1.1;gw1.3.66.1	K10884+K10866+K10865
Metabolism	Biosynthesis of other secondary metabolites	Penicillin and cephalosporin biosynthesis	1	1	0.2098995	0.9935738	ko00311	gw1.13.273.1	K19200
Metabolism	Metabolism of other amino acids	Cyanoamino acid metabolism	12	45	0.2196935	0.9935738	ko00460	e_gw1.9.251.1;estExt_Genewise1.C_100213;estExt_Genewise1Plus.C_120130;estExt_Genewise1Plus.C_70263;estExt_fgenesh1_kg.C_150954;estExt_fgenesh1_kg.C_70671;fgenesh1_pg.C_scaffold_126000013;fgenesh1_pg.C_scaffold_4000425;gw1.10.108.1;gw1.11.375.1;gw1.23.98.1;gw1.5222.1.1	K01188+K05349+K01188+K01188+K01188+K01188+K01188+K01188+K00681+K05349+K05349+K01188
Genetic Information Processing	Folding, sorting and degradation	Proteasome	9	33	0.242429	0.9935738	ko03050	XLOC_013853;estExt_Genewise1.C_800002;estExt_Genewise1Plus.C_110285;estExt_Genewise1Plus.C_120217;estExt_fgenesh1_kg.C_140485;estExt_fgenesh1_kg.C_150447;estExt_fgenesh1_kg.C_1830029;estExt_fgenesh1_kg.C_50740;fgenesh1_kg.C_scaffold_7000650	K02730+K02738+K03066+K02728+K03031+K03064+K03036+K02730+K02737
Metabolism	Amino acid metabolism	Arginine and proline metabolism	13	52	0.2852946	0.9935738	ko00330	e_gw1.1890.3.1;e_gw1.19.86.1;estExt_Genewise1.C_20209;estExt_Genewise1.C_5300001;estExt_fgenesh1_kg.C_110327;estExt_fgenesh1_kg.C_2630034;estExt_fgenesh1_kg.C_40040007;estExt_fgenesh1_kg.C_70481;estExt_fgenesh1_pg.C_140253;estExt_fgenesh1_pg.C_2440008;estExt_fgenesh1_pm.C_180208;gw1.14.230.1;gw1.27.46.1	K13367+K00147+K00472+K00819+K00128+K00128+K00128+K00128+K01485+K00293+K01581+K13367+K00128
Metabolism	Lipid metabolism	Synthesis and degradation of ketone bodies	3	9	0.2881004	0.9935738	ko00072	estExt_fgenesh1_kg.C_82500003;estExt_fgenesh1_kg.C_90695;estExt_fgenesh1_pg.C_40214	K00626+K00626+K00626
Metabolism	Global and Overview	Metabolic pathways	240	1116	0.3064162	0.9935738	ko01100	XLOC_002309;XLOC_002540;XLOC_009665;XLOC_009747;XLOC_015370;XLOC_018790;e_gw1.10.178.1;e_gw1.11.147.1;e_gw1.111.4.1;e_gw1.1427.1.1;e_gw1.15.404.1;e_gw1.19.86.1;e_gw1.2.296.1;e_gw1.2.393.1;e_gw1.20.80.1;e_gw1.21.174.1;e_gw1.21.386.1;e_gw1.70.35.1;e_gw1.82077.2.1;e_gw1.84.20.1;e_gw1.9.251.1;e_gw1.9.472.1;e_gw1.904.2.1;e_gw1.904.8.1;estExt_Genewise1.C_100213;estExt_Genewise1.C_190105;estExt_Genewise…	K03861+K05287+K16055+K09458+K00020+K00938+K00849+K01638+K01736+K01115+K00167+K00147+K05290+K03783+K15920+K01897+K00949+K01184+K13953+K01201+K01188+K00940+K01176+K00505+K05349+K01897+K01620+K00472+K10572+K15428+K00365+K01754+K00819+K04518+K12349+K18550+K01188+K01638+K00697+K02377+K01951+K00029+K00667+K00981+K00505+K00052+K01113+K03783+K01689+K01895+K01940+K01488+K00938+K01814+K00088+K01188+K01187+…
Metabolism	Carbohydrate metabolism	Galactose metabolism	5	18	0.3212629	0.9935738	ko00052	e_gw1.10.178.1;estExt_Genewise1Plus.C_80228;estExt_fgenesh1_kg.C_150508;estExt_fgenesh1_kg.C_160408;estExt_fgenesh1_pm.C_3780008	K00849+K01187+K01784+K01785+K00849
Metabolism	Metabolism of cofactors and vitamins	Ubiquinone and other terpenoid-quinone biosynthesis	5	18	0.3212629	0.9935738	ko00130	estExt_fgenesh1_kg.C_260001;estExt_fgenesh1_pm.C_30007;estExt_fgenesh1_pm.C_30008;fgenesh1_pg.C_scaffold_3000006;fgenesh1_pm.C_scaffold_17000123	K00457+K03809+K03809+K03809+K03809
Metabolism	Metabolism of other amino acids	Glutathione metabolism	14	58	0.3240804	0.9935738	ko00480	e_gw1.4.387.1;estExt_Genewise1.C_220223;estExt_Genewise1Plus.C_90191;estExt_fgenesh1_kg.C_180050;estExt_fgenesh1_kg.C_21008;estExt_fgenesh1_kg.C_30418;estExt_fgenesh1_kg.C_3110001;estExt_fgenesh1_kg.C_80060;estExt_fgenesh1_pg.C_2440008;estExt_fgenesh1_pg.C_90057;estExt_fgenesh1_pm.C_180208;fgenesh1_pg.C_scaffold_8000115;fgenesh1_pm.C_scaffold_15000048;gw1.10.108.1	K01469+K15428+K15428+K00799+K04097+K11142+K01469+K00432+K00293+K00432+K01581+K04097+K04097+K00681
Metabolism	Amino acid metabolism	Phenylalanine metabolism	7	27	0.3325356	0.9935738	ko00360	estExt_fgenesh1_kg.C_230642;estExt_fgenesh1_kg.C_260001;estExt_fgenesh1_kg.C_50130;estExt_fgenesh1_pg.C_190182;estExt_fgenesh1_pm.C_200173;fgenesh1_pg.C_scaffold_12000120;fgenesh1_pg.C_scaffold_4703000001	K00074+K00457+K00276+K10775+K00276+K00276+K00276
Metabolism	Metabolism of cofactors and vitamins	Riboflavin metabolism	4	14	0.3360549	0.9935738	ko00740	e_gw1.904.8.1;estExt_Genewise1Plus.C_230198;estExt_fgenesh1_kg.C_1910047;estExt_fgenesh1_kg.C_210429	K00505+K00505+K00505+K00793
Metabolism	Glycan biosynthesis and metabolism	Various types of N-glycan biosynthesis	9	36	0.336792	0.9935738	ko00513	estExt_fgenesh1_kg.C_30345;estExt_fgenesh1_kg.C_30348;estExt_fgenesh1_kg.C_40577;estExt_fgenesh1_pm.C_180202;estExt_fgenesh1_pm.C_40255;fgenesh1_pm.C_scaffold_14000238;gw1.0.474.1;gw1.7.271.1;gw1.936.3.1	K03844+K03844+K05535+K07151+K05535+K01230+K03845+K05535+K05535
Metabolism	Carbohydrate metabolism	Glycolysis / Gluconeogenesis	22	95	0.3375561	0.9935738	ko00010	e_gw1.82077.2.1;estExt_Genewise1Plus.C_30147;estExt_Genewise1Plus.C_30153;estExt_fgenesh1_kg.C_110327;estExt_fgenesh1_kg.C_130180;estExt_fgenesh1_kg.C_160408;estExt_fgenesh1_kg.C_20104;estExt_fgenesh1_kg.C_230055;estExt_fgenesh1_kg.C_2630034;estExt_fgenesh1_kg.C_30364;estExt_fgenesh1_kg.C_40040007;estExt_fgenesh1_kg.C_51003;estExt_fgenesh1_kg.C_60652;estExt_fgenesh1_kg.C_70186;estExt_fgenesh1_kg.…	K13953+K01689+K01895+K00128+K13953+K01785+K01792+K01610+K00128+K01895+K00128+K00873+K00134+K01610+K00128+K00873+K01610+K01792+K00121+K13953+K00121+K00128
Metabolism	Carbohydrate metabolism	Starch and sucrose metabolism	29	128	0.3520262	0.9935738	ko00500	XLOC_009665;e_gw1.20.80.1;e_gw1.70.35.1;e_gw1.9.251.1;e_gw1.904.2.1;estExt_Genewise1.C_100213;estExt_Genewise1Plus.C_120130;estExt_Genewise1Plus.C_140068;estExt_Genewise1Plus.C_70263;estExt_Genewise1Plus.C_80228;estExt_fgenesh1_kg.C_1260095;estExt_fgenesh1_kg.C_150954;estExt_fgenesh1_kg.C_180589;estExt_fgenesh1_kg.C_40219;estExt_fgenesh1_kg.C_70671;estExt_fgenesh1_pg.C_170327;estExt_fgenesh1_pm.C…	K16055+K15920+K01184+K01188+K01176+K05349+K01188+K00697+K01188+K01187+K15920+K01188+K01210+K00697+K01188+K01210+K01051+K01210+K01199+K01188+K01188+K00697+K01194+K01184+K05349+K01213+K05349+K16055+K01188
Metabolism	Lipid metabolism	Steroid biosynthesis	3	10	0.352189	0.9935738	ko00100	e_gw1.34.22.1;estExt_fgenesh1_kg.C_100501;fgenesh1_kg.C_scaffold_10000508	K01052+K00559+K00559
Metabolism	Carbohydrate metabolism	Butanoate metabolism	8	32	0.352714	0.9935738	ko00650	estExt_fgenesh1_kg.C_170745;estExt_fgenesh1_kg.C_230642;estExt_fgenesh1_kg.C_80138;estExt_fgenesh1_kg.C_82500003;estExt_fgenesh1_kg.C_90695;estExt_fgenesh1_pg.C_150100;estExt_fgenesh1_pg.C_40214;estExt_fgenesh1_pm.C_530029	K07511+K00074+K01652+K00626+K00626+K13524+K00626+K00135
Metabolism	Metabolism of terpenoids and polyketides	Terpenoid backbone biosynthesis	5	19	0.3674645	0.9935738	ko00900	XLOC_018790;estExt_Genewise1Plus.C_50321;estExt_fgenesh1_kg.C_82500003;estExt_fgenesh1_kg.C_90695;estExt_fgenesh1_pg.C_40214	K00938+K00938+K00626+K00626+K00626
Metabolism	Global and Overview	Degradation of aromatic compounds	5	19	0.3674645	0.9935738	ko01220	e_gw1.82077.2.1;estExt_fgenesh1_kg.C_130180;estExt_fgenesh1_pm.C_180038;estExt_fgenesh1_pm.C_190081;fgenesh1_kg.C_scaffold_371000010	K13953+K13953+K00121+K13953+K00121
Metabolism	Lipid metabolism	Cutin, suberine and wax biosynthesis	2	6	0.3689794	0.9935738	ko00073	e_gw1.18.156.1;estExt_fgenesh1_kg.C_50132	K15402+K15402
Metabolism	Carbohydrate metabolism	C5-Branched dibasic acid metabolism	2	6	0.3689794	0.9935738	ko00660	estExt_Genewise1Plus.C_230216;estExt_fgenesh1_kg.C_80138	K00052+K01652
Metabolism	Glycan biosynthesis and metabolism	Other glycan degradation	4	15	0.3891134	0.9935738	ko00511	e_gw1.84.20.1;estExt_fgenesh1_pg.C_20130;estExt_fgenesh1_pm.C_17630001;gw1.2066.1.1	K01201+K01201+K01201+K01192
Metabolism	Lipid metabolism	Glycerolipid metabolism	14	61	0.4016142	0.9935738	ko00561	e_gw1.9.405.1;estExt_fgenesh1_kg.C_110327;estExt_fgenesh1_kg.C_130025;estExt_fgenesh1_kg.C_2630034;estExt_fgenesh1_kg.C_40040007;estExt_fgenesh1_kg.C_40677;estExt_fgenesh1_kg.C_70481;estExt_fgenesh1_kg.C_80293;estExt_fgenesh1_pg.C_110318;estExt_fgenesh1_pm.C_20299;fgenesh1_kg.C_scaffold_15000793;fgenesh1_pm.C_scaffold_17000232;gw1.10.232.1;gw1.27.46.1	K18693+K00128+K00864+K00128+K00128+K14457+K00128+K00863+K00864+K14457+K14457+K01046+K14457+K00128
Genetic Information Processing	Folding, sorting and degradation	RNA degradation	14	61	0.4016142	0.9935738	ko03018	XLOC_011372;XLOC_012904;XLOC_020555;e_gw1.23.467.1;estExt_Genewise1Plus.C_120126;estExt_Genewise1Plus.C_120159;estExt_Genewise1Plus.C_30147;estExt_fgenesh1_kg.C_71064;estExt_fgenesh1_pg.C_180069;estExt_fgenesh1_pm.C_140029;fgenesh1_pg.C_scaffold_1000211;fgenesh1_pg.C_scaffold_1000303;fgenesh1_pg.C_scaffold_11000174;gw1.4.49.1	K12604+K12596+K12603+K10643+K04043+K12614+K01689+K01148+K12600+K12608+K12603+K12584+K12604+K12599
Metabolism	Lipid metabolism	Fatty acid biosynthesis	9	38	0.4028002	0.9935738	ko00061	XLOC_009747;e_gw1.21.174.1;estExt_Genewise1.C_190105;estExt_Genewise1Plus.C_220091;estExt_fgenesh1_kg.C_60846;estExt_fgenesh1_pg.C_29310001;estExt_fgenesh1_pg.C_920027;fgenesh1_kg.C_scaffold_0000726;fgenesh1_pg.C_scaffold_88000015	K09458+K01897+K01897+K00667+K01897+K01897+K01897+K11262+K00668
Metabolism	Lipid metabolism	Arachidonic acid metabolism	6	25	0.4320361	0.9999974	ko00590	estExt_fgenesh1_kg.C_21008;estExt_fgenesh1_kg.C_80060;estExt_fgenesh1_pg.C_90057;fgenesh1_pg.C_scaffold_8000115;fgenesh1_pm.C_scaffold_15000048;gw1.7.191.1	K04097+K00432+K00432+K04097+K04097+K01254
Environmental Information Processing	Signal transduction	Phosphatidylinositol signaling system	15	67	0.4363927	0.9999974	ko04070	XLOC_003492;XLOC_006011;e_gw1.16.206.1;e_gw1.23.25.1;estExt_Genewise1.C_20394;estExt_Genewise1Plus.C_20186;estExt_Genewise1Plus.C_220157;estExt_fgenesh1_kg.C_13910015;estExt_fgenesh1_kg.C_720220001;estExt_fgenesh1_pg.C_110098;estExt_fgenesh1_pm.C_00189;estExt_fgenesh1_pm.C_10104;fgenesh1_pg.C_scaffold_2386000001;fgenesh1_pm.C_scaffold_21000153;gw1.18.128.1	K00921+K00921+K00921+K02183+K10572+K00921+K00981+K01099+K10572+K00921+K00889+K00921+K02183+K00889+K02183
Metabolism	Lipid metabolism	Biosynthesis of unsaturated fatty acids	7	30	0.4465847	0.9999974	ko01040	estExt_Genewise1.C_8480001;estExt_fgenesh1_kg.C_170625;estExt_fgenesh1_kg.C_180593;estExt_fgenesh1_kg.C_30011;estExt_fgenesh1_pm.C_150052;gw1.15.545.1;gw1.465.1.1	K10246+K00507+K10246+K00507+K00232+K00232+K00232
Metabolism	Metabolism of cofactors and vitamins	Nicotinate and nicotinamide metabolism	5	21	0.4594305	0.9999974	ko00760	e_gw1.2.393.1;estExt_Genewise1Plus.C_10305;estExt_Genewise1Plus.C_230371;estExt_fgenesh1_kg.C_170477;estExt_fgenesh1_pg.C_210045	K03783+K18550+K03783+K18550+K01950
Genetic Information Processing	Replication and repair	Nucleotide excision repair	9	41	0.5015951	0.9999974	ko03420	estExt_Genewise1Plus.C_150161;estExt_Genewise1Plus.C_210110;estExt_Genewise1Plus.C_50231;estExt_Genewise1Plus.C_840003;estExt_fgenesh1_kg.C_140042;estExt_fgenesh1_kg.C_180425;fgenesh1_kg.C_scaffold_14000241;gw1.79.10.1;gw1.8.4.1	K03143+K10570+K10846+K10849+K03142+K10610+K03868+K10610+K02324
Metabolism	Biosynthesis of other secondary metabolites	Carbapenem biosynthesis	1	3	0.5069192	0.9999974	ko00332	e_gw1.19.86.1	K00147
Metabolism	Metabolism of cofactors and vitamins	Thiamine metabolism	1	3	0.5069192	0.9999974	ko00730	e_gw1.21.386.1	K00949
Metabolism	Global and Overview	Microbial metabolism in diverse environments	60	285	0.5150344	0.9999974	ko01120	e_gw1.11.147.1;e_gw1.82077.2.1;estExt_Genewise1.C_20160;estExt_Genewise1.C_2470007;estExt_Genewise1Plus.C_130098;estExt_Genewise1Plus.C_2020014;estExt_Genewise1Plus.C_30147;estExt_Genewise1Plus.C_30153;estExt_Genewise1Plus.C_90314;estExt_fgenesh1_kg.C_110327;estExt_fgenesh1_kg.C_130180;estExt_fgenesh1_kg.C_130491;estExt_fgenesh1_kg.C_1360020;estExt_fgenesh1_kg.C_160332;estExt_fgenesh1_kg.C_160408…	K01638+K13953+K01620+K00365+K01638+K00029+K01689+K01895+K00297+K00128+K13953+K01915+K03778+K00029+K01785+K07511+K01792+K01427+K01610+K00074+K00128+K01895+K00297+K00128+K00873+K00236+K00134+K01610+K00128+K01655+K00010+K00863+K00626+K00873+K00626+K00658+K00010+K13524+K01958+K01610+K00626+K00106+K11517+K01800+K01792+K00589+K00121+K00451+K00390+K13953+K00026+K00135+K00365+K00264+K00121+K01007+K00010+…
Metabolism	Carbohydrate metabolism	Glyoxylate and dicarboxylate metabolism	11	51	0.5152972	0.9999974	ko00630	e_gw1.11.147.1;e_gw1.4.249.1;estExt_Genewise1Plus.C_130098;estExt_fgenesh1_kg.C_130491;estExt_fgenesh1_kg.C_82500003;estExt_fgenesh1_kg.C_90695;estExt_fgenesh1_pg.C_220014;estExt_fgenesh1_pg.C_40214;estExt_fgenesh1_pg.C_4810009;estExt_fgenesh1_pm.C_470019;gw1.117556.1.1	K01638+K03781+K01638+K01915+K00626+K00626+K00605+K00626+K11517+K00026+K00605
Metabolism	Carbohydrate metabolism	Pentose and glucuronate interconversions	14	66	0.5318045	0.9999974	ko00040	e_gw1.70.35.1;e_gw1.8.327.1;estExt_Genewise1.C_120053;estExt_Genewise1Plus.C_170158;estExt_fgenesh1_kg.C_110327;estExt_fgenesh1_kg.C_2630034;estExt_fgenesh1_kg.C_40040007;estExt_fgenesh1_kg.C_70481;estExt_fgenesh1_pg.C_110053;estExt_fgenesh1_pm.C_1470010;estExt_fgenesh1_pm.C_150115;fgenesh1_pm.C_scaffold_3000270;gw1.1443.3.1;gw1.27.46.1	K01184+K01728+K01728+K01728+K00128+K00128+K00128+K00128+K05351+K01051+K00854+K01184+K01213+K00128
Metabolism	Lipid metabolism	Fatty acid elongation	4	18	0.5414631	0.9999974	ko00062	estExt_Genewise1.C_8480001;estExt_fgenesh1_kg.C_170745;estExt_fgenesh1_kg.C_180593;estExt_fgenesh1_pg.C_48570001	K10246+K07511+K10246+K01074
Metabolism	Carbohydrate metabolism	Amino sugar and nucleotide sugar metabolism	9	43	0.5648517	0.9999974	ko00520	e_gw1.10.178.1;e_gw1.20.80.1;estExt_Genewise1Plus.C_1469560002;estExt_Genewise1Plus.C_920014;estExt_fgenesh1_kg.C_1260095;estExt_fgenesh1_kg.C_150508;estExt_fgenesh1_kg.C_2070027;estExt_fgenesh1_pg.C_90452;estExt_fgenesh1_pm.C_3780008	K00849+K15920+K02377+K00966+K15920+K01784+K00972+K00966+K00849
Metabolism	Global and Overview	Biosynthesis of secondary metabolites	111	534	0.5720505	0.9999974	ko01110	XLOC_018790;e_gw1.11.147.1;e_gw1.111.4.1;e_gw1.1427.1.1;e_gw1.15.404.1;e_gw1.19.86.1;e_gw1.2.393.1;e_gw1.4.249.1;e_gw1.82077.2.1;e_gw1.9.251.1;e_gw1.9.405.1;e_gw1.9.472.1;e_gw1.904.8.1;estExt_Genewise1.C_100213;estExt_Genewise1.C_20160;estExt_Genewise1.C_3000013;estExt_Genewise1.C_5300001;estExt_Genewise1.C_70385;estExt_Genewise1.C_8480001;estExt_Genewise1Plus.C_120130;estExt_Genewise1Plus.C_1300…	K00938+K01638+K01736+K01115+K00167+K00147+K03783+K03781+K13953+K01188+K18693+K00940+K00505+K05349+K01620+K01754+K00819+K04518+K10246+K01188+K01638+K00981+K00505+K00052+K03783+K01689+K01895+K01940+K00938+K01814+K00088+K01188+K00966+K01755+K00559+K00128+K00053+K13953+K00249+K01188+K01687+K01785+K07511+K10246+K00505+K01792+K00793+K01610+K00128+K01895+K00128+K00276+K00873+K00236+K00134+K01610+K00128+…
Metabolism	Carbohydrate metabolism	Ascorbate and aldarate metabolism	5	24	0.5883731	0.9999974	ko00053	estExt_fgenesh1_kg.C_110327;estExt_fgenesh1_kg.C_40040007;estExt_fgenesh1_kg.C_650110;estExt_fgenesh1_kg.C_70481;gw1.27.46.1	K00128+K00128+K00469+K00128+K00128
Metabolism	Amino acid metabolism	Histidine metabolism	6	29	0.5896273	0.9999974	ko00340	estExt_Genewise1Plus.C_60153;estExt_fgenesh1_kg.C_110327;estExt_fgenesh1_kg.C_2630034;estExt_fgenesh1_kg.C_40040007;estExt_fgenesh1_kg.C_70481;gw1.27.46.1	K01814+K00128+K00128+K00128+K00128+K00128
Metabolism	Amino acid metabolism	Arginine biosynthesis	5	25	0.6274574	0.9999974	ko00220	estExt_Genewise1Plus.C_3710003;estExt_fgenesh1_kg.C_01130;estExt_fgenesh1_kg.C_130491;estExt_fgenesh1_kg.C_210318;estExt_fgenesh1_pm.C_210017	K01940+K01755+K01915+K01427+K01438
Metabolism	Glycan biosynthesis and metabolism	N-Glycan biosynthesis	5	25	0.6274574	0.9999974	ko00510	estExt_fgenesh1_kg.C_30345;estExt_fgenesh1_kg.C_30348;estExt_fgenesh1_pm.C_180202;fgenesh1_pm.C_scaffold_14000238;gw1.0.474.1	K03844+K03844+K07151+K01230+K03845
Genetic Information Processing	Transcription	Basal transcription factors	5	25	0.6274574	0.9999974	ko03022	estExt_Genewise1.C_50116;estExt_Genewise1Plus.C_150161;estExt_Genewise1Plus.C_210205;estExt_fgenesh1_kg.C_140042;estExt_fgenesh1_pg.C_1570014	K03131+K03143+K03130+K03142+K03127
Metabolism	Global and Overview	Carbon metabolism	35	173	0.6312982	0.9999974	ko01200	e_gw1.11.147.1;e_gw1.4.249.1;estExt_Genewise1.C_3000013;estExt_Genewise1Plus.C_130098;estExt_Genewise1Plus.C_2020014;estExt_Genewise1Plus.C_30147;estExt_Genewise1Plus.C_30153;estExt_Genewise1Plus.C_90314;estExt_fgenesh1_kg.C_140065;estExt_fgenesh1_kg.C_160332;estExt_fgenesh1_kg.C_170745;estExt_fgenesh1_kg.C_210489;estExt_fgenesh1_kg.C_230055;estExt_fgenesh1_kg.C_30364;estExt_fgenesh1_kg.C_3710011…	K01638+K03781+K01754+K01638+K00029+K01689+K01895+K00297+K00249+K00029+K07511+K00140+K01610+K01895+K00297+K00873+K00236+K00134+K01610+K00863+K00626+K00873+K00626+K00658+K01958+K00605+K01610+K00626+K11517+K00121+K00026+K00121+K01007+K00140+K00605
Genetic Information Processing	Replication and repair	Homologous recombination	4	20	0.6313972	0.9999974	ko03440	XLOC_007081;XLOC_007975;gw1.147.1.1;gw1.3.66.1	K04482+K10901+K10866+K10865
Metabolism	Lipid metabolism	alpha-Linolenic acid metabolism	3	15	0.6388003	0.9999974	ko00592	estExt_fgenesh1_pm.C_150052;gw1.15.545.1;gw1.465.1.1	K00232+K00232+K00232
Cellular Processes	Cell growth and death	Cell cycle - yeast	24	121	0.6615648	0.9999974	ko04111	XLOC_000387;XLOC_013067;XLOC_013119;XLOC_017073;e_gw1.0.665.1;estExt_Genewise1.C_150115;estExt_Genewise1.C_280011;estExt_Genewise1Plus.C_200141;estExt_fgenesh1_kg.C_00389;estExt_fgenesh1_kg.C_00912;estExt_fgenesh1_kg.C_2270022;estExt_fgenesh1_kg.C_50145;estExt_fgenesh1_pg.C_130206;estExt_fgenesh1_pg.C_180077;estExt_fgenesh1_pg.C_200074;estExt_fgenesh1_pg.C_230291;estExt_fgenesh1_pg.C_50160;estExt…	K06636+K06671+K03360+K03361+K06636+K10259+K02555+K03350+K06636+K03456+K02216+K03347+K06677+K08866+K06668+K06674+K06668+K02540+K03868+K02603+K02220+K06675+K03360+K06669
Metabolism	Metabolism of cofactors and vitamins	Pantothenate and CoA biosynthesis	4	21	0.67186	0.9999974	ko00770	estExt_fgenesh1_kg.C_110365;estExt_fgenesh1_kg.C_160062;estExt_fgenesh1_kg.C_80138;estExt_fgenesh1_pm.C_100245	K00053+K01687+K01652+K01687
Metabolism	Nucleotide metabolism	Purine metabolism	26	132	0.6803232	0.9999974	ko00230	e_gw1.2.393.1;e_gw1.5.408.1;e_gw1.9.472.1;estExt_Genewise1.C_2470007;estExt_Genewise1Plus.C_160068;estExt_Genewise1Plus.C_230371;estExt_Genewise1Plus.C_3930003;estExt_Genewise1Plus.C_70162;estExt_fgenesh1_kg.C_170112;estExt_fgenesh1_kg.C_1810001;estExt_fgenesh1_kg.C_210318;estExt_fgenesh1_kg.C_51003;estExt_fgenesh1_kg.C_71061;estExt_fgenesh1_kg.C_831840001;estExt_fgenesh1_kg.C_90057;estExt_fgenes…	K03783+K01768+K00940+K00365+K01951+K03783+K01488+K00088+K00988+K00856+K01427+K00873+K01490+K02999+K00873+K01120+K00106+K01509+K00759+K00365+K00088+K00088+K02999+K01951+K00106+K02324
Organismal Systems	Aging	Longevity regulating pathway - multiple species	3	16	0.6843228	0.9999974	ko04213	estExt_fgenesh1_pg.C_120018;estExt_fgenesh1_pg.C_50212;gw1.20.253.1	K03283+K04345+K04345
Metabolism	Energy metabolism	Nitrogen metabolism	5	27	0.6985313	0.9999974	ko00910	estExt_fgenesh1_kg.C_130491;estExt_fgenesh1_kg.C_160610;estExt_fgenesh1_pg.C_10027;fgenesh1_kg.C_scaffold_3000709;gw1.23.179.1	K01915+K00459+K01673+K00264+K02575
Metabolism	Global and Overview	2-Oxocarboxylic acid metabolism	7	38	0.7142601	0.9999974	ko01210	estExt_Genewise1Plus.C_230216;estExt_fgenesh1_kg.C_110365;estExt_fgenesh1_kg.C_160062;estExt_fgenesh1_kg.C_70495;estExt_fgenesh1_kg.C_80138;estExt_fgenesh1_pm.C_100245;estExt_fgenesh1_pm.C_210017	K00052+K00053+K01687+K01655+K01652+K01687+K01438
Metabolism	Lipid metabolism	Glycerophospholipid metabolism	11	59	0.7221363	0.9999974	ko00564	XLOC_000611;e_gw1.1427.1.1;e_gw1.9.405.1;estExt_Genewise1Plus.C_220157;estExt_fgenesh1_kg.C_150247;estExt_fgenesh1_kg.C_220561;estExt_fgenesh1_kg.C_60346;estExt_fgenesh1_kg.C_920002;estExt_fgenesh1_pg.C_20179;fgenesh1_kg.C_scaffold_21000126;fgenesh1_pg.C_scaffold_16000166	K13535+K01115+K18693+K00981+K14676+K00967+K00968+K06130+K00993+K01613+K01126
Metabolism	Carbohydrate metabolism	Fructose and mannose metabolism	4	23	0.7432562	0.9999974	ko00051	e_gw1.7.230.1;estExt_Genewise1Plus.C_1469560002;estExt_Genewise1Plus.C_920014;estExt_fgenesh1_pg.C_90452	K00754+K02377+K00966+K00966
Metabolism	Metabolism of cofactors and vitamins	One carbon pool by folate	4	23	0.7432562	0.9999974	ko00670	estExt_Genewise1Plus.C_90314;estExt_fgenesh1_kg.C_3710011;estExt_fgenesh1_pg.C_220014;gw1.117556.1.1	K00297+K00297+K00605+K00605
Metabolism	Amino acid metabolism	Tryptophan metabolism	11	60	0.7435106	0.9999974	ko00380	e_gw1.4.249.1;estExt_fgenesh1_kg.C_110327;estExt_fgenesh1_kg.C_170745;estExt_fgenesh1_kg.C_2630034;estExt_fgenesh1_kg.C_40040007;estExt_fgenesh1_kg.C_70481;estExt_fgenesh1_kg.C_70988;estExt_fgenesh1_kg.C_82500003;estExt_fgenesh1_kg.C_90695;estExt_fgenesh1_pg.C_40214;gw1.27.46.1	K03781+K00128+K07511+K00128+K00128+K00128+K14264+K00626+K00626+K00626+K00128
Metabolism	Metabolism of cofactors and vitamins	Vitamin B6 metabolism	1	6	0.757088	0.9999974	ko00750	estExt_fgenesh1_kg.C_90837	K13248
Metabolism	Amino acid metabolism	Lysine degradation	14	77	0.7716855	0.9999974	ko00310	XLOC_008411;estExt_fgenesh1_kg.C_110327;estExt_fgenesh1_kg.C_170745;estExt_fgenesh1_kg.C_2630034;estExt_fgenesh1_kg.C_40040007;estExt_fgenesh1_kg.C_70481;estExt_fgenesh1_kg.C_82500003;estExt_fgenesh1_kg.C_90695;estExt_fgenesh1_kg.C_90715;estExt_fgenesh1_pg.C_2440008;estExt_fgenesh1_pg.C_40214;estExt_fgenesh1_pm.C_530029;gw1.27.46.1;gw1.3390.2.1	K11423+K00128+K07511+K00128+K00128+K00128+K00626+K00626+K00658+K00293+K00626+K00135+K00128+K11423
Genetic Information Processing	Replication and repair	Mismatch repair	4	24	0.7742328	0.9999974	ko03430	XLOC_013090;estExt_Genewise1.C_190060;estExt_Genewise1.C_90354;gw1.89324.1.1	K10858+K08737+K10746+K08739
Metabolism	Energy metabolism	Methane metabolism	7	41	0.7884329	0.9999974	ko00680	estExt_Genewise1Plus.C_30147;estExt_Genewise1Plus.C_30153;estExt_fgenesh1_kg.C_30364;estExt_fgenesh1_kg.C_80293;estExt_fgenesh1_pm.C_180038;fgenesh1_kg.C_scaffold_371000010;fgenesh1_kg.C_scaffold_7000325	K01689+K01895+K01895+K00863+K00121+K00121+K01007
Metabolism	Global and Overview	Biosynthesis of antibiotics	65	334	0.7885136	0.9999974	ko01130	XLOC_018790;e_gw1.111.4.1;e_gw1.15.404.1;e_gw1.19.86.1;e_gw1.4.249.1;e_gw1.82077.2.1;e_gw1.9.472.1;estExt_Genewise1.C_20160;estExt_Genewise1.C_3000013;estExt_Genewise1.C_5300001;estExt_Genewise1.C_70385;estExt_Genewise1Plus.C_30147;estExt_Genewise1Plus.C_30153;estExt_Genewise1Plus.C_3710003;estExt_Genewise1Plus.C_50321;estExt_fgenesh1_kg.C_01130;estExt_fgenesh1_kg.C_100501;estExt_fgenesh1_kg.C_11…	K00938+K01736+K00167+K00147+K03781+K13953+K00940+K01620+K01754+K00819+K04518+K01689+K01895+K01940+K00938+K01755+K00559+K00128+K00053+K13953+K00249+K01687+K01785+K07511+K01792+K00972+K01610+K00128+K01895+K00128+K00873+K00236+K00134+K01610+K00128+K01655+K01490+K00010+K01652+K00626+K00873+K00626+K00658+K00010+K00605+K01610+K00293+K00626+K11517+K01792+K01687+K09699+K00121+K01581+K13953+K01438+K00026+…
Metabolism	Amino acid metabolism	Lysine biosynthesis	2	13	0.792446	0.9999974	ko00300	estExt_fgenesh1_kg.C_70495;estExt_fgenesh1_pg.C_2440008	K01655+K00293
Metabolism	Carbohydrate metabolism	Citrate cycle (TCA cycle)	7	45	0.8635679	0.9999974	ko00020	estExt_fgenesh1_kg.C_230055;estExt_fgenesh1_kg.C_60591;estExt_fgenesh1_kg.C_70186;estExt_fgenesh1_kg.C_90715;estExt_fgenesh1_pg.C_200111;estExt_fgenesh1_pg.C_230034;estExt_fgenesh1_pm.C_470019	K01610+K00236+K01610+K00658+K01958+K01610+K00026
Metabolism	Metabolism of cofactors and vitamins	Porphyrin and chlorophyll metabolism	3	22	0.8711671	0.9999974	ko00860	estExt_fgenesh1_kg.C_710002;estExt_fgenesh1_pg.C_8520004;gw1.25.9.1	K01764+K00589+K01885
Genetic Information Processing	Replication and repair	Base excision repair	3	24	0.9069424	0.9999974	ko03410	estExt_Genewise1Plus.C_210240;estExt_fgenesh1_kg.C_210226;gw1.8.4.1	K10798+K10798+K02324
Metabolism	Lipid metabolism	Ether lipid metabolism	2	18	0.9174644	0.9999974	ko00565	e_gw1.1427.1.1;estExt_fgenesh1_pg.C_20179	K01115+K00993
Metabolism	Metabolism of cofactors and vitamins	Folate biosynthesis	2	18	0.9174644	0.9999974	ko00790	estExt_Genewise1Plus.C_230243;estExt_fgenesh1_kg.C_230768	K01113+K01077
Metabolism	Amino acid metabolism	Alanine, aspartate and glutamate metabolism	7	50	0.9252846	0.9999974	ko00250	estExt_Genewise1Plus.C_3710003;estExt_fgenesh1_kg.C_01130;estExt_fgenesh1_kg.C_130491;estExt_fgenesh1_pg.C_150100;estExt_fgenesh1_pm.C_530029;fgenesh1_kg.C_scaffold_3000709;gw1.4.138.1	K01940+K01755+K01915+K13524+K00135+K00264+K01953
Metabolism	Metabolism of other amino acids	Selenocompound metabolism	1	11	0.9255033	0.9999974	ko00450	gw1.6.121.1	K00549
Genetic Information Processing	Folding, sorting and degradation	Sulfur relay system	1	11	0.9255033	0.9999974	ko04122	gw1.1406.8.1	K11996
Metabolism	Metabolism of other amino acids	Taurine and hypotaurine metabolism	1	12	0.9412044	0.9999974	ko00430	gw1.10.108.1	K00681
Metabolism	Energy metabolism	Sulfur metabolism	1	12	0.9412044	0.9999974	ko00920	estExt_fgenesh1_pm.C_180199	K00390
Metabolism	Amino acid metabolism	Phenylalanine, tyrosine and tryptophan biosynthesis	3	27	0.943958	0.9999974	ko00400	e_gw1.111.4.1;estExt_Genewise1.C_70385;gw1.13.298.1	K01736+K04518+K01626
Genetic Information Processing	Folding, sorting and degradation	SNARE interactions in vesicular transport	2	21	0.9538788	0.9999974	ko04130	estExt_fgenesh1_kg.C_140509;fgenesh1_pm.C_scaffold_2000097	K08489+K08493
Genetic Information Processing	Translation	Ribosome	14	97	0.9640336	0.9999974	ko03010	XLOC_005234;estExt_fgenesh1_kg.C_110217;estExt_fgenesh1_kg.C_120551;estExt_fgenesh1_kg.C_170195;estExt_fgenesh1_kg.C_180249;estExt_fgenesh1_kg.C_20175;estExt_fgenesh1_kg.C_30051;estExt_fgenesh1_kg.C_30125;estExt_fgenesh1_kg.C_3710012;estExt_fgenesh1_kg.C_880020;estExt_fgenesh1_pg.C_741330001;estExt_fgenesh1_pg.C_90096;fgenesh1_kg.C_scaffold_0000047;gw1.8036.1.1	K02927+K02969+K02951+K02873+K02918+K02997+K02942+K02976+K02929+K02908+K02916+K02934+K02924+K02941
Cellular Processes	Cell growth and death	Meiosis - yeast	16	110	0.9695353	0.9999974	ko04113	XLOC_000387;XLOC_013067;XLOC_016092;e_gw1.0.665.1;e_gw1.5.408.1;estExt_Genewise1Plus.C_200141;estExt_fgenesh1_kg.C_00389;estExt_fgenesh1_kg.C_00912;estExt_fgenesh1_kg.C_2270022;estExt_fgenesh1_pg.C_50212;estExt_fgenesh1_pm.C_190073;fgenesh1_kg.C_scaffold_44000007;fgenesh1_pg.C_scaffold_0000043;fgenesh1_pg.C_scaffold_14000251;gw1.20.253.1;gw1.7.31.1	K06636+K06671+K04345+K06636+K01768+K03350+K06636+K03456+K02216+K04345+K02540+K08139+K04345+K02603+K04345+K06669
Genetic Information Processing	Transcription	RNA polymerase	2	24	0.9746281	0.9999974	ko03020	estExt_fgenesh1_kg.C_831840001;gw1.12.394.1	K02999+K02999
Genetic Information Processing	Transcription	Spliceosome	15	106	0.9746847	0.9999974	ko03040	XLOC_004136;XLOC_010850;e_gw1.23.201.1;estExt_Genewise1Plus.C_00387;estExt_Genewise1Plus.C_100181;estExt_Genewise1Plus.C_10117;estExt_Genewise1Plus.C_40059;estExt_fgenesh1_pg.C_120018;estExt_fgenesh1_pg.C_210055;estExt_fgenesh1_pg.C_50348;estExt_fgenesh1_pg.C_6710006;fgenesh1_pm.C_scaffold_1000065;fgenesh1_pm.C_scaffold_21000205;fgenesh1_pm.C_scaffold_5000123;gw1.11.80.1	K03283+K11095+K12823+K12831+K12873+K12855+K12842+K03283+K12848+K12821+K03283+K12845+K12825+K12811+K12821
Metabolism	Nucleotide metabolism	Pyrimidine metabolism	11	83	0.9760233	0.9999974	ko00240	e_gw1.2.393.1;e_gw1.9.472.1;estExt_Genewise1Plus.C_230371;estExt_fgenesh1_kg.C_831840001;estExt_fgenesh1_pg.C_140253;fgenesh1_kg.C_scaffold_114425000009;fgenesh1_kg.C_scaffold_1495000012;fgenesh1_kg.C_scaffold_4000184;fgenesh1_pg.C_scaffold_5294000001;gw1.12.394.1;gw1.8.4.1	K03783+K00940+K03783+K02999+K01485+K00761+K00876+K00757+K00761+K02999+K02324
Genetic Information Processing	Folding, sorting and degradation	Protein processing in endoplasmic reticulum	17	118	0.9760316	0.9999974	ko04141	XLOC_004136;XLOC_017837;e_gw1.4.447.1;estExt_Genewise1Plus.C_60174;estExt_Genewise1Plus.C_80247;estExt_fgenesh1_kg.C_50145;estExt_fgenesh1_kg.C_54460003;estExt_fgenesh1_pg.C_120018;estExt_fgenesh1_pg.C_14950004;estExt_fgenesh1_pg.C_230309;estExt_fgenesh1_pg.C_330006;estExt_fgenesh1_pg.C_6710006;estExt_fgenesh1_pm.C_180202;estExt_fgenesh1_pm.C_210123;fgenesh1_kg.C_scaffold_14000241;fgenesh1_pm.C_s…	K03283+K08860+K01456+K04079+K16196+K03347+K04523+K03283+K14015+K04554+K09584+K03283+K07151+K09580+K03868+K01230+K10597
Metabolism	Metabolism of cofactors and vitamins	Biotin metabolism	1	16	0.9772101	0.9999974	ko00780	XLOC_009747	K09458
Cellular Processes	Transport and catabolism	Regulation of autophagy	1	16	0.9772101	0.9999974	ko04140	estExt_Genewise1Plus.C_230222	K08334
Metabolism	Global and Overview	Biosynthesis of amino acids	25	169	0.9865241	0.9999974	ko01230	e_gw1.111.4.1;e_gw1.19.86.1;estExt_Genewise1.C_20160;estExt_Genewise1.C_3000013;estExt_Genewise1.C_70385;estExt_Genewise1Plus.C_230216;estExt_Genewise1Plus.C_30147;estExt_Genewise1Plus.C_3710003;estExt_Genewise1Plus.C_60153;estExt_fgenesh1_kg.C_01130;estExt_fgenesh1_kg.C_110365;estExt_fgenesh1_kg.C_130491;estExt_fgenesh1_kg.C_160062;estExt_fgenesh1_kg.C_51003;estExt_fgenesh1_kg.C_60652;estExt_fge…	K01736+K00147+K01620+K01754+K04518+K00052+K01689+K01940+K01814+K01755+K00053+K01915+K01687+K00873+K00134+K01655+K01652+K00873+K01958+K00293+K01687+K01438+K00264+K01626+K00549
Genetic Information Processing	Replication and repair	DNA replication	3	37	0.9908782	0.9999974	ko03030	XLOC_001417;estExt_fgenesh1_pm.C_190073;gw1.8.4.1	K10742+K02540+K02324
Metabolism	Amino acid metabolism	Glycine, serine and threonine metabolism	9	80	0.9930804	0.9999974	ko00260	estExt_Genewise1.C_20160;estExt_Genewise1.C_3000013;estExt_fgenesh1_kg.C_50130;estExt_fgenesh1_pg.C_220014;estExt_fgenesh1_pm.C_200173;fgenesh1_pg.C_scaffold_12000120;fgenesh1_pg.C_scaffold_4703000001;gw1.0.449.1;gw1.117556.1.1	K01620+K01754+K00276+K00605+K00276+K00276+K00276+K00301+K00605
Metabolism	Amino acid metabolism	Cysteine and methionine metabolism	5	58	0.9969585	0.9999974	ko00270	estExt_fgenesh1_kg.C_40112;estExt_fgenesh1_pg.C_130131;estExt_fgenesh1_pg.C_2440008;estExt_fgenesh1_pm.C_470019;gw1.6.121.1	K08964+K01505+K00293+K00026+K00549
Metabolism	Energy metabolism	Oxidative phosphorylation	5	59	0.9974462	0.9999974	ko00190	estExt_fgenesh1_kg.C_100016;estExt_fgenesh1_kg.C_100244;estExt_fgenesh1_kg.C_60591;estExt_fgenesh1_pg.C_40074;fgenesh1_kg.C_scaffold_64022000040	K02145+K02147+K00236+K02152+K02137
Genetic Information Processing	Translation	mRNA surveillance pathway	4	55	0.9986717	0.9999974	ko03015	e_gw1.17.291.1;estExt_fgenesh1_kg.C_00912;fgenesh1_pg.C_scaffold_12000243;fgenesh1_pg.C_scaffold_91000013	K06965+K03456+K14403+K14327
Metabolism	Carbohydrate metabolism	Pentose phosphate pathway	1	30	0.9991841	0.9999974	ko00030	estExt_fgenesh1_kg.C_210431	K01619
Genetic Information Processing	Translation	RNA transport	6	89	0.9999562	0.9999974	ko03013	e_gw1.0.657.1;estExt_fgenesh1_kg.C_20921;estExt_fgenesh1_kg.C_340044;estExt_fgenesh1_pg.C_1300011;estExt_fgenesh1_pm.C_50161;fgenesh1_pg.C_scaffold_91000013	K03259+K14301+K14297+K03260+K14290+K14327
Genetic Information Processing	Translation	Aminoacyl-tRNA biosynthesis	1	54	0.9999974	0.9999974	ko00970	gw1.25.9.1	K01885
